# Supplementary material for: Genomic structural variations lead to dysregulation of important coding and non‐coding RNA species in dilated cardiomyopathy
Source: EMBO Mol Med. 2017 Nov 14;10(1):107–20. doi: 10.15252/emmm.201707838 (PMC5760848; doi:10.15252/emmm.201707838)
Supplement: Supplementary file 3 — Source Data for Expanded View [file EMMM-10-107-s004.zip]

Archive with 1 entries (1 files):
- emmm201707838-sup-0004-SDataFigEV1.pdf
